# Supplementary material for: Cytoskeletal Protein 4.1R Inhibits BCR-Mediated B-Cell Activation by Restraining AKT1 Phosphorylation
Source: Cells. 2026 Jul 13;15(14):1256. doi: 10.3390/cells15141256 (PMC13406958; doi:10.3390/cells15141256)
Supplement: Supplementary file 1 [file cells-15-01256-s001.zip › Supplementary TableS1.xlsx]

## Sheet: Supplementary TableS1
gene name	p_val	avg_log2FC	pct.1	pct.2	p_val_adj
ENSMUSG00000127251	0	8.01899	0.68	0.003	0
Sh3bgrl3	0	1.74172	0.936	0.478	0
Gm44442	0	1.54853	0.903	0.447	0
ENSMUSG00000141850	0	1.42351	0.757	0.302	0
ENSMUSG00000128004	0	1.42463	0.885	0.433	0
ENSMUSG00000140383	0	2.1252	0.569	0.123	0
ENSMUSG00000128633	0	1.47347	0.734	0.297	0
Igha	0	1.61694	0.662	0.235	0
Ifi27l2a	0	1.48077	0.753	0.332	0
ENSMUSG00000121777	0	1.37482	0.634	0.217	0
Rps27rt	0	1.23662	0.817	0.401	0
Rpl35rt	0	1.1434	0.781	0.372	0
ENSMUSG00000121644	0	1.23966	0.694	0.289	0
Gm5922	0	1.52447	0.586	0.185	0
Actg1	0	1.15478	0.786	0.386	0
Rpl10-ps3	0	1.17598	0.678	0.279	0
Vmp1	0	1.2655	0.882	0.484	0
Rpl9-ps6	0	1.13871	0.778	0.381	0
ENSMUSG00000121784	0	1.31364	0.604	0.214	0
Wdr89	0	1.21498	0.88	0.491	0
ENSMUSG00000121769	0	1.37755	0.59	0.201	0
Gm56904	0	1.33811	0.598	0.21	0
Nudcd3	0	1.12046	0.856	0.473	0
mt-Cytb	0	1.43166	0.813	0.436	0
ENSMUSG00000127291	0	1.66691	0.502	0.128	0
Xist	0	1.39825	0.486	0.117	0
ENSMUSG00000124283	0	1.84387	0.472	0.12	0
H3f3b	0	1.01178	0.882	0.548	0
ENSMUSG00000139771	0	1.09406	0.931	0.602	0
Ighg1	0	6.22133	0.325	0.002	0
Coro1a	0	0.922545	0.919	0.601	0
mt-Co3	0	1.15345	0.907	0.632	0
mt-Atp6	0	1.2629	0.888	0.621	0
Cep85	0	3.16666	0.284	0.019	0
Trbc2	0	2.0678	0.283	0.03	0
Car2	0	-2.28263	0.385	0.621	0
mt-Co2	0	1.06257	0.921	0.697	0
Rps10	0	1.15693	0.982	0.784	0
mt-Co1	0	1.1878	0.958	0.785	0
Cdk8	0	1.01219	0.993	0.836	0
Tmsb10	0	1.10269	0.989	0.836	0
Pfn1	0	0.958693	0.991	0.842	0
Rplp0	0	0.770067	0.979	0.832	0
Malat1	0	-1.49141	0.843	0.956	0
ENSMUSG00000136034	0	0.717254	0.994	0.896	0
Ly6e	0	0.690337	0.977	0.883	0
Rps25	0	0.622845	0.984	0.902	0
ENSMUSG00000140457	0	0.816639	0.998	0.919	0
Gm49804	0	0.730691	0.989	0.918	0
Uba52rt	0	0.936726	0.992	0.935	0
Cd79a	0	0.710276	0.98	0.923	0
Rps7	0	0.743689	0.993	0.945	0
Rpl30	0	0.581843	0.989	0.944	0
Uba52	0	0.611336	0.992	0.964	0
ENSMUSG00000136525	0	0.641116	1	0.973	0
ENSMUSG00000136364	0	-1.21625	0.969	0.991	0
Rps29	0	0.684242	0.992	0.974	0
Cd74	0	0.683106	0.974	0.984	0
Tmsb4x	0	0.730564	1	0.993	0
ENSMUSG00000127915	0	-1.0607	0.939	0.943	0
Hbb-bt	0	-2.14685	0.999	1	0
Hbb-bs	0	-2.04684	1	1	0
ENSMUSG00000143602	0	-1.31324	1	1	0
Hba-a2	0	-1.9089	1	1	0
Hba-a1	0	-1.94069	1	1	0
mt-Nd1	1.33e-305	1.25256	0.759	0.395	5.56e-301
Atg4a	5.34e-303	-3.76544	0.074	0.37	2.23e-298
Nup210l	1.81e-301	1.49476	0.49	0.147	7.55e-297
ENSMUSG00000132604	4.23e-300	1.3711	0.533	0.174	1.77e-295
Rpl37rt	5.63e-298	1.0709	0.758	0.373	2.35e-293
Zfp36	5.77e-295	1.38495	0.512	0.159	2.4e-290
Gm15501	1.51e-294	1.2489	0.636	0.257	6.29e-290
ENSMUSG00000123149	6.81e-294	1.35889	0.549	0.19	2.84e-289
ENSMUSG00000121813	5.2e-280	1.17441	0.612	0.236	2.17e-275
Slc25a37	1.2e-274	-2.17855	0.307	0.544	5.01e-270
Rpl27	7.93e-272	0.578408	0.978	0.861	3.31e-267
Tecpr2	1.95e-269	1.29402	0.471	0.143	8.13e-265
Rrm2b	6e-266	1.20206	0.536	0.187	2.5e-261
Gm41492	2.41e-265	1.8649	0.34	0.072	1e-260
Alas2	1.61e-257	-1.74729	0.466	0.623	6.72e-253
Camk2b	1.13e-255	1.8236	0.358	0.086	4.7e-251
Pde6h	8.83e-255	1.93053	0.327	0.07	3.68e-250
Myl6	1.63e-252	0.830238	0.864	0.529	6.78e-248
Clec2d	1.38e-251	1.27223	0.541	0.203	5.75e-247
mt-Nd4	8.62e-249	1.06925	0.768	0.446	3.59e-244
Slc4a1	4.37e-247	-2.35473	0.256	0.493	1.82e-242
Gm10076	1.05e-245	0.576019	0.978	0.882	4.39e-241
Rps15	4.86e-245	0.449975	0.996	0.977	2.03e-240
ENSMUSG00000134303	2.59e-241	1.01391	0.613	0.253	1.08e-236
Gm37350	7.26e-239	0.601422	0.948	0.727	3.03e-234
Rpl29	8.31e-237	0.600823	0.962	0.801	3.47e-232
H2-D1	1.03e-236	0.638053	0.948	0.762	4.31e-232
Gm45552	2.27e-235	1.26518	0.432	0.136	9.47e-231
Ubb	2.34e-233	0.849546	0.819	0.484	9.78e-229
Rpl27a	3.8e-233	0.457924	0.995	0.964	1.59e-228
Apol11b	7.27e-233	-4.0655	0.048	0.284	3.03e-228
Gm40653	4.11e-231	2.00356	0.266	0.045	1.72e-226
mt-Nd2	6.26e-231	1.08148	0.646	0.31	2.61e-226
Scand1	9.32e-229	1.09244	0.587	0.254	3.89e-224
Tomm6	7.89e-226	1.16316	0.477	0.169	3.29e-221
Gpx1	6.93e-225	-0.875405	0.885	0.883	2.89e-220
Cfl1	1.93e-221	0.692069	0.907	0.628	8.03e-217
ENSMUSG00000125324	1.6e-220	1.55199	0.311	0.072	6.68e-216
Ddah1	1.55e-215	1.13506	0.46	0.161	6.46e-211
Wdr38	1.93e-215	1.28483	0.394	0.121	8.03e-211
Cyba	6.99e-215	0.764169	0.835	0.514	2.91e-210
Cox7a2l	8.59e-214	0.950289	0.587	0.251	3.58e-209
Ifitm3	3.03e-213	1.96347	0.27	0.054	1.26e-208
Klf2	3.8e-211	0.826615	0.716	0.354	1.58e-206
Fxyd5	3.5e-210	1.14191	0.435	0.148	1.46e-205
Cd79b	3.98e-210	0.553669	0.971	0.883	1.66e-205
Filip1l	6.83e-210	0.632587	0.919	0.673	2.85e-205
ENSMUSG00000125697	3.49e-205	1.23193	0.389	0.123	1.46e-200
Jund	6.51e-202	0.842326	0.717	0.376	2.71e-197
ENSMUSG00000141748	9.58e-202	1.94766	0.251	0.049	3.99e-197
2010309G21Rik	2.3e-201	1.13701	0.389	0.122	9.6e-197
Fau	1.68e-200	0.367798	0.997	0.992	7.01e-196
Sox6	1.98e-200	-3.924	0.045	0.256	8.26e-196
Cmss1	1.71e-199	0.625029	0.994	0.965	7.14e-195
Rpl36al	2.2e-198	0.781562	0.76	0.422	9.19e-194
Ighg2c	3.99e-198	1.6884	0.263	0.058	1.66e-193
Gm21060	2.19e-195	1.40489	0.325	0.09	9.13e-191
ENSMUSG00000141158	3.57e-192	0.951919	0.799	0.49	1.49e-187
Ptprcap	2.61e-188	0.606791	0.932	0.719	1.09e-183
Rpl7	7.08e-188	0.431452	0.985	0.912	2.95e-183
Rps28	7.94e-188	0.439069	0.99	0.963	3.31e-183
Gm53	1.91e-187	1.251	0.331	0.095	7.97e-183
Marchf3	3.16e-187	-3.08644	0.088	0.303	1.32e-182
Snca	6.42e-186	-1.90834	0.369	0.525	2.68e-181
Rpl8	1.96e-185	0.387201	0.995	0.968	8.16e-181
ENSMUSG00000138763	1.03e-184	1.28467	0.318	0.089	4.31e-180
Snx32	3.62e-184	1.04033	0.421	0.154	1.51e-179
Jchain	8.79e-183	1.20073	0.342	0.107	3.67e-178
Rpl9	1.06e-180	0.393492	0.994	0.958	4.42e-176
Junb	8.35e-180	1.15583	0.356	0.113	3.48e-175
Specc1	3.19e-178	-3.14798	0.1	0.31	1.33e-173
Limd2	1.35e-176	0.676316	0.849	0.546	5.63e-172
B2m	3.56e-176	0.438888	0.978	0.919	1.49e-171
Rpl3	1.28e-175	0.548573	0.943	0.751	5.35e-171
H2-Ab1	2.7e-175	0.503143	0.941	0.933	1.12e-170
Rps19	6.64e-174	0.383994	0.998	0.975	2.77e-169
Rpl18	3e-173	0.397	0.99	0.942	1.25e-168
ENSMUSG00000138124	8.4e-173	0.897638	0.483	0.199	3.5e-168
Ccl5	5.6e-171	0.522754	0.312	0.093	2.33e-166
Gm14164	6.75e-171	1.02178	0.408	0.151	2.81e-166
Rpl11	3.79e-169	0.389506	0.989	0.931	1.58e-164
S100a6	3.45e-167	1.49419	0.294	0.089	1.44e-162
H2-DMb2	6.93e-166	0.693392	0.776	0.491	2.89e-161
Ahsp	1.25e-165	-1.74843	0.432	0.556	5.2e-161
Arhgdia	1.81e-165	0.724522	0.61	0.296	7.56e-161
ENSMUSG00000121779	7.68e-162	1.11037	0.338	0.113	3.2e-157
Selenow	2.25e-160	0.699763	0.743	0.429	9.4e-156
Fcer1g	3.02e-159	1.41237	0.3	0.094	1.26e-154
Rpl13a	7.1e-159	0.31273	0.998	0.994	2.96e-154
Cst3	2.54e-158	0.651088	0.72	0.403	1.06e-153
Xpo7	3.45e-157	-2.38711	0.18	0.374	1.44e-152
Myl12b	1.55e-156	0.637316	0.765	0.444	6.47e-152
Eef1a1	5.18e-156	0.356499	0.998	0.979	2.16e-151
Rpl10	2.27e-155	0.40963	0.982	0.908	9.47e-151
Myl12a	2.83e-155	0.696312	0.676	0.358	1.18e-150
Rpl5	3e-155	0.409249	0.981	0.909	1.25e-150
Trmt112	6.12e-154	0.901409	0.434	0.179	2.55e-149
mt-Nd5	7.32e-154	0.813907	0.443	0.183	3.05e-149
Tpt1	1.14e-152	0.31916	0.999	0.99	4.76e-148
Rpl35a	1.17e-152	0.338493	0.992	0.975	4.87e-148
Tmcc2	5.19e-152	-2.64735	0.134	0.327	2.16e-147
ENSMUSG00000130694	3.78e-151	0.947056	0.365	0.135	1.58e-146
Hypk	3.78e-150	0.98895	0.361	0.133	1.58e-145
Fcrla	7.18e-150	0.700907	0.625	0.319	2.99e-145
Nkain2	1.69e-148	0.792125	0.474	0.211	7.04e-144
Actb	1.86e-148	0.284184	1	0.998	7.75e-144
Gm47438	1.12e-147	0.940265	0.348	0.126	4.68e-143
S100a11	1.68e-147	0.717921	0.666	0.367	7.02e-143
S100a9	7.27e-147	1.29809	0.685	0.748	3.03e-142
Ost4	5.47e-146	0.832529	0.469	0.21	2.28e-141
Slfn2	2.82e-144	0.79762	0.45	0.194	1.18e-139
Eno1	9.1e-143	0.994437	0.32	0.111	3.79e-138
Rac2	1.32e-142	0.534522	0.882	0.63	5.52e-138
Tagln2	3.58e-142	0.642441	0.48	0.214	1.49e-137
Mki67	9.29e-142	-2.60804	0.102	0.285	3.87e-137
Rps16	1.91e-141	0.294956	0.998	0.992	7.97e-137
Gm40271	6.66e-141	0.98071	0.327	0.115	2.78e-136
Emp3	9.17e-141	0.716057	0.544	0.262	3.82e-136
Vim	2.13e-140	0.860878	0.393	0.158	8.89e-136
Cnn2	3.3e-140	0.596365	0.641	0.336	1.37e-135
Rpl36	1.58e-139	0.37692	0.988	0.943	6.57e-135
H2-K1	7.86e-139	0.397344	0.974	0.897	3.28e-134
Ppp4c	1.25e-138	0.773902	0.434	0.186	5.21e-134
ENSMUSG00000126408	2.34e-136	1.09656	0.263	0.079	9.74e-132
Ddx5	3.17e-136	0.582933	0.761	0.462	1.32e-131
Ppdpf	7.11e-136	0.688501	0.533	0.259	2.97e-131
Lsp1	1.62e-135	0.558651	0.767	0.456	6.76e-131
Arhgdib	1.13e-134	0.432277	0.948	0.77	4.71e-130
Txnip	9.73e-134	0.602193	0.461	0.201	4.06e-129
ENSMUSG00000140707	1.06e-133	1.05121	0.282	0.094	4.41e-129
Pqbp1	1.52e-133	1.08414	0.283	0.093	6.35e-129
Ier5	2.91e-132	0.844024	0.355	0.137	1.21e-127
Cnp	1.1e-131	0.726542	0.599	0.32	4.6e-127
Tma7	1.35e-131	0.607568	0.671	0.368	5.62e-127
Ptma	6.26e-131	0.500714	0.915	0.693	2.61e-126
Prrc2a	5.8e-130	0.933149	0.332	0.126	2.42e-125
Flna	1.25e-129	0.692921	0.432	0.188	5.23e-125
H2-Q7	1.94e-129	0.838667	0.321	0.117	8.07e-125
Cap1	2.81e-128	0.705394	0.41	0.174	1.17e-123
Rps6	3.02e-127	0.317357	0.992	0.953	1.26e-122
Lrrc58	1.04e-126	0.907666	0.306	0.11	4.35e-122
Srsf5	8.25e-125	0.767883	0.406	0.178	3.44e-120
Prelid1	7.13e-124	0.721281	0.411	0.18	2.97e-119
BC004004	8.45e-124	0.844461	0.316	0.117	3.52e-119
Rhog	7.57e-123	0.715885	0.395	0.169	3.16e-118
Cd52	1.57e-122	0.403547	0.973	0.905	6.55e-118
AW112010	1.75e-122	0.762305	0.311	0.115	7.29e-118
Cox6a1	2.69e-122	0.572052	0.684	0.394	1.12e-117
Gmfg	5.1e-122	0.552063	0.627	0.342	2.13e-117
Laptm5	7.44e-122	0.485257	0.806	0.511	3.1e-117
Patl2	2.8e-121	0.506817	0.732	0.441	1.17e-116
Ywhaz	3.43e-121	0.502411	0.704	0.4	1.43e-116
S100a10	4.97e-120	0.473728	0.691	0.393	2.07e-115
Dad1	8.27e-120	0.603033	0.509	0.251	3.45e-115
Rpsa	2.04e-119	0.319543	0.993	0.975	8.51e-115
Arpc1b	3.59e-119	0.546734	0.764	0.482	1.5e-114
Ppia	8.61e-119	0.37275	0.96	0.812	3.59e-114
Arpc4	2.13e-118	0.644606	0.503	0.248	8.88e-114
H3f3a	8.28e-118	0.361526	0.985	0.931	3.45e-113
Mif	1.18e-117	0.662032	0.438	0.203	4.9e-113
Septin1	3.88e-117	0.872895	0.3	0.112	1.62e-112
Psmb10	9.73e-117	0.67709	0.457	0.219	4.06e-112
Iglc2	1.52e-116	0.568037	0.889	0.727	6.34e-112
Prdx5	3.1e-116	0.830518	0.419	0.199	1.29e-111
Pabpc1	1.2e-115	-0.744766	0.771	0.755	5.02e-111
Fcmr	1.98e-115	0.560652	0.777	0.52	8.26e-111
Aldoa	2.54e-115	0.598656	0.551	0.285	1.06e-110
Nme2	2.89e-115	0.574744	0.704	0.42	1.2e-110
Hnrnpl	1.75e-114	0.634237	0.468	0.225	7.32e-110
Arf6	1.86e-114	0.675749	0.336	0.134	7.75e-110
Psme1	2.42e-114	0.559869	0.674	0.39	1.01e-109
Snrpd2	1.62e-113	0.587506	0.51	0.256	6.76e-109
Gm21988	5.82e-112	0.601607	0.433	0.201	2.43e-107
Tle5	1.38e-111	0.53933	0.602	0.326	5.77e-107
ENSMUSG00000123342	2.61e-111	0.571703	0.603	0.334	1.09e-106
Tyrobp	3.4e-111	0.70907	0.421	0.203	1.42e-106
Rps5	1.41e-110	0.301915	0.992	0.957	5.89e-106
Fus	1.74e-110	0.73666	0.513	0.271	7.27e-106
Ap2s1	1.94e-110	0.70324	0.344	0.144	8.1e-106
Swi5	2.22e-110	0.698543	0.402	0.184	9.27e-106
Cnbp	5.7e-110	0.504841	0.535	0.272	2.38e-105
Capzb	2.55e-109	0.492553	0.681	0.389	1.06e-104
Ltb	4.44e-109	0.542783	0.803	0.572	1.85e-104
Ubc	4.68e-109	0.573235	0.437	0.205	1.95e-104
H2-T23	1.29e-108	0.549593	0.577	0.311	5.38e-104
Scd1	1.36e-108	0.567662	0.567	0.307	5.68e-104
Rpl23a	2.97e-108	0.279669	0.992	0.967	1.24e-103
Dbnl	9.97e-108	0.648924	0.342	0.143	4.16e-103
Tomm22	2.01e-107	0.683454	0.389	0.177	8.38e-103
Atp6v0c	2.3e-107	0.607457	0.455	0.225	9.59e-103
Iglc3	4.02e-107	0.531207	0.881	0.699	1.68e-102
Hnrnpa1	9.93e-107	0.501554	0.541	0.282	4.14e-102
Emg1	1.09e-106	0.592555	0.402	0.185	4.54e-102
Gnb2	1.96e-106	0.537943	0.555	0.297	8.17e-102
Ucp2	1.9e-105	0.55203	0.789	0.527	7.91e-101
Eif4a1	2.38e-105	0.603752	0.45	0.22	9.91e-101
Rabac1	2.75e-105	0.504401	0.558	0.295	1.15e-100
Use1	1.38e-104	0.597157	0.423	0.199	5.73e-100
Pkm	2.69e-104	0.585984	0.38	0.171	1.12e-99
Rpl22l1	4.12e-104	0.542766	0.659	0.394	1.72e-99
Pcbp1	9.83e-104	0.509244	0.526	0.272	4.1e-99
Vamp8	1.08e-103	0.664917	0.452	0.228	4.49e-99
Gapdh	2.85e-103	0.452619	0.716	0.428	1.19e-98
Plekhj1	4.03e-103	0.824327	0.262	0.097	1.68e-98
Atp5f1d	8.49e-103	0.522918	0.601	0.336	3.54e-98
Prr13	8.98e-103	0.601454	0.386	0.176	3.74e-98
Tent5c	9.69e-103	-1.95375	0.229	0.365	4.04e-98
Iglc1	1.42e-102	0.880656	0.578	0.334	5.9e-98
Dok3	1.82e-102	0.759087	0.328	0.14	7.6e-98
Ndufb7	8.63e-102	0.56537	0.467	0.234	3.6e-97
Banf1	1.87e-101	0.554815	0.494	0.255	7.79e-97
Gypa	2.57e-101	-2.2451	0.126	0.274	1.07e-96
Hnrnpa0	3.57e-101	0.70368	0.323	0.136	1.49e-96
Atp6v1g1	9.11e-101	0.648829	0.364	0.164	3.8e-96
Cd53	1.79e-100	0.449898	0.64	0.363	7.45e-96
Eif4a2	2.34e-100	0.599875	0.413	0.197	9.74e-96
Cdk2ap2	2.45e-100	0.526694	0.501	0.26	1.02e-95
Lypla2	2.61e-100	0.737667	0.27	0.102	1.09e-95
Cotl1	4.46e-100	0.488278	0.608	0.342	1.86e-95
Sun2	7.27e-100	0.592435	0.325	0.137	3.03e-95
Cytip	8.22e-100	0.471089	0.44	0.214	3.43e-95
Lyz2	1.02e-99	1.41798	0.392	0.202	4.24e-95
Napsa	3.47e-99	0.492901	0.645	0.376	1.45e-94
Shisa5	4.31e-99	0.434969	0.877	0.711	1.8e-94
Epb41	1.06e-98	0.452188	0.329	0.138	4.42e-94
Npc2	1.19e-98	0.52857	0.427	0.208	4.98e-94
Cd2	1.61e-98	0.45816	0.518	0.27	6.72e-94
Wdr1	3.41e-98	0.714117	0.314	0.133	1.42e-93
Rps3	4.25e-98	0.256658	0.995	0.972	1.77e-93
Rab5c	1.33e-97	0.783721	0.255	0.096	5.53e-93
ENSMUSG00000140932	1.7e-97	-1.84798	0.244	0.376	7.11e-93
Ndufa13	1.78e-97	0.490622	0.628	0.367	7.41e-93
Sdhb	7.15e-97	0.626161	0.337	0.149	2.98e-92
H2-DMa	9.31e-97	0.453164	0.691	0.417	3.88e-92
Rap1b	1.2e-96	0.41951	0.511	0.264	4.99e-92
Lsm7	1.92e-96	0.569824	0.368	0.169	7.99e-92
Hhex	2.4e-96	0.702153	0.275	0.108	1e-91
Dazap2	3.16e-96	0.505992	0.524	0.281	1.32e-91
Tmem50a	3.39e-96	0.451385	0.548	0.295	1.42e-91
Snn	4.47e-96	0.53327	0.384	0.178	1.86e-91
Ldha	1.24e-95	0.594737	0.337	0.148	5.17e-91
Rps27a	1.43e-95	0.269902	0.993	0.961	5.95e-91
Rnf167	1.56e-95	0.584561	0.296	0.121	6.51e-91
Arf3	1.71e-95	0.538704	0.319	0.136	7.12e-91
AI467606	1.45e-94	0.665375	0.274	0.108	6.05e-90
Clic1	2.05e-94	0.424191	0.729	0.453	8.54e-90
Ndufb8	1.34e-93	0.727286	0.331	0.15	5.59e-89
Mrpl23	4.27e-93	0.722975	0.349	0.163	1.78e-88
Serpinb1a	4.82e-93	0.499281	0.408	0.199	2.01e-88
Psenen	5.22e-93	0.45933	0.581	0.326	2.18e-88
Rnaseh2c	5.92e-93	0.652771	0.356	0.166	2.47e-88
Atox1	1.51e-92	0.565763	0.394	0.192	6.31e-88
ENSMUSG00000125611	7.65e-92	0.834871	0.256	0.101	3.19e-87
Akr1a1	1.19e-91	0.672374	0.338	0.155	4.97e-87
Atp5mc1	1.23e-91	0.665358	0.402	0.2	5.12e-87
Grcc10	1.59e-91	0.463778	0.74	0.472	6.62e-87
Ndufs8	1.86e-91	0.544941	0.367	0.172	7.75e-87
Arf1	3.33e-91	0.531425	0.363	0.169	1.39e-86
Psma6	8.03e-91	0.540141	0.358	0.165	3.35e-86
Chchd10	2.78e-90	0.693513	0.518	0.295	1.16e-85
Hnrnpk	3.69e-90	0.457466	0.547	0.3	1.54e-85
Sf3b5	4.78e-90	0.60216	0.351	0.163	1.99e-85
Vps28	6.73e-90	0.642225	0.31	0.136	2.81e-85
Cuta	1.29e-89	0.600736	0.305	0.133	5.38e-85
Psmb6	5.16e-89	0.616335	0.348	0.162	2.15e-84
Aldh2	5.37e-89	0.518291	0.414	0.208	2.24e-84
Capns1	8.69e-89	0.609383	0.3	0.13	3.62e-84
Atp1b3	8.99e-89	0.649808	0.275	0.114	3.75e-84
Lsm4	9.88e-89	0.491473	0.436	0.222	4.12e-84
Uqcrc1	1.45e-88	0.691632	0.288	0.123	6.04e-84
Ccr7	2.14e-88	0.56595	0.305	0.131	8.92e-84
Atp6ap1	2.6e-88	0.539808	0.332	0.151	1.08e-83
Fmnl1	4.68e-88	0.510297	0.308	0.133	1.95e-83
Ppp1ca	5.39e-88	0.446386	0.681	0.412	2.25e-83
Pgls	1.25e-87	0.609105	0.473	0.256	5.22e-83
Idh3g	2.11e-87	0.727224	0.278	0.117	8.81e-83
Prdx1	2.54e-87	0.404303	0.609	0.352	1.06e-82
Tecr	3.45e-87	0.638003	0.308	0.137	1.44e-82
Ptp4a3	5.15e-87	0.441135	0.586	0.338	2.15e-82
Pnrc1	6.16e-87	0.520819	0.342	0.158	2.57e-82
Ly6d	6.28e-87	0.455174	0.948	0.826	2.62e-82
Gpsm3	7.12e-87	0.662366	0.271	0.112	2.97e-82
Elob	8.27e-87	0.462305	0.637	0.382	3.45e-82
Sub1	1.15e-86	0.381694	0.743	0.472	4.79e-82
Sf3b6	1.16e-86	0.468511	0.427	0.216	4.83e-82
Timm13	1.25e-86	0.550634	0.451	0.236	5.21e-82
Cd19	1.54e-86	0.444308	0.574	0.325	6.44e-82
Vpreb3	2e-86	0.729835	0.541	0.323	8.34e-82
Akr1b1	2.08e-86	0.708995	0.265	0.109	8.69e-82
Ddx39b	5.25e-86	0.509845	0.386	0.191	2.19e-81
Maf1	5.75e-86	0.697792	0.266	0.11	2.4e-81
Srp9	5.91e-86	0.634373	0.289	0.125	2.47e-81
Ptbp1	2.45e-85	0.611778	0.291	0.125	1.02e-80
Atp5f1a	5e-85	0.416984	0.532	0.294	2.09e-80
Cdc42se1	1.6e-84	0.457622	0.378	0.183	6.66e-80
Btbd9	1.93e-84	0.427738	0.61	0.356	8.06e-80
Arpc5	2.29e-84	0.379458	0.603	0.348	9.54e-80
Fech	3.01e-84	-1.86716	0.178	0.308	1.26e-79
Atp5mg	3.31e-84	0.4491	0.649	0.399	1.38e-79
Srp14	5.53e-84	0.444793	0.438	0.227	2.31e-79
Il2rg	8.06e-84	0.41472	0.617	0.365	3.36e-79
Snrpb	8.16e-84	0.42896	0.562	0.318	3.4e-79
Rab4b	1.12e-83	0.677336	0.254	0.103	4.67e-79
Ssu72	1.35e-83	0.487154	0.337	0.158	5.65e-79
Park7	1.41e-83	0.451617	0.499	0.273	5.87e-79
Ifi27	1.45e-83	0.726913	0.292	0.131	6.03e-79
Scp2	2.04e-83	0.642633	0.27	0.115	8.51e-79
Sdf4	4.57e-83	0.489034	0.323	0.148	1.91e-78
Ap2m1	6.31e-83	0.605735	0.281	0.122	2.63e-78
Psmb3	8.76e-83	0.411422	0.584	0.336	3.65e-78
Rasgrp2	2.02e-82	0.551517	0.392	0.198	8.41e-78
D8Ertd738e	2.19e-82	0.441554	0.458	0.241	9.12e-78
Brk1	3.84e-82	0.472273	0.466	0.251	1.6e-77
Rdh5	4.17e-82	0.549639	0.373	0.186	1.74e-77
Tmbim6	8.12e-82	0.43696	0.499	0.272	3.38e-77
Timm10b	2.51e-81	0.538943	0.324	0.152	1.05e-76
Esyt1	2.77e-81	0.575264	0.302	0.136	1.15e-76
Snrpf	3.34e-81	0.425072	0.601	0.349	1.39e-76
Hnrnpf	3.86e-81	0.374697	0.613	0.354	1.61e-76
Msn	9.06e-81	0.385495	0.631	0.378	3.78e-76
Uqcrb	9.73e-81	0.514959	0.387	0.195	4.06e-76
Mrps34	1.46e-80	0.615811	0.301	0.138	6.08e-76
B4galnt1	1.49e-80	0.469627	0.342	0.163	6.21e-76
Ndufs7	1.94e-80	0.541286	0.334	0.159	8.07e-76
Reep5	2.06e-80	0.54401	0.342	0.164	8.59e-76
Id3	2.16e-80	0.506584	0.339	0.162	9e-76
Ccdc12	3.46e-80	0.524379	0.333	0.159	1.44e-75
Gpx4	3.92e-80	0.612782	0.292	0.132	1.63e-75
Tmem160	6.2e-80	0.571914	0.339	0.165	2.59e-75
Edf1	1.46e-79	0.443542	0.557	0.323	6.09e-75
Lamtor4	1.79e-79	0.701707	0.273	0.119	7.48e-75
Nsmce1	2.32e-79	0.499687	0.301	0.136	9.67e-75
Gimap3	3.89e-79	0.417496	0.358	0.173	1.62e-74
Aurkaip1	8.25e-79	0.617968	0.284	0.128	3.44e-74
Chchd2	1.93e-78	0.378795	0.728	0.464	8.05e-74
Atp6v0e	1.93e-78	0.403783	0.506	0.283	8.05e-74
Atp5pb	2.98e-78	0.434722	0.443	0.235	1.24e-73
ENSMUSG00000125064	3.54e-78	0.594407	0.264	0.113	1.47e-73
Calm3	3.95e-78	0.522316	0.375	0.191	1.65e-73
Cmtm7	5.58e-78	0.528811	0.341	0.164	2.33e-73
Lbh	5.65e-78	0.34224	0.506	0.275	2.36e-73
Rnase6	6.03e-78	0.388082	0.441	0.231	2.51e-73
Smim14	7.24e-78	0.406838	0.577	0.334	3.02e-73
Polr2e	9.83e-78	0.629919	0.294	0.135	4.1e-73
Ppp1r18	1.83e-77	0.312674	0.458	0.242	7.64e-73
Selenok	2.34e-77	0.397677	0.448	0.241	9.75e-73
Emc10	3.35e-77	0.636876	0.25	0.105	1.4e-72
Skp1	4.12e-77	0.523522	0.369	0.188	1.72e-72
Cyc1	6.05e-77	0.593341	0.28	0.126	2.52e-72
Pglyrp1	6.43e-77	0.777059	0.295	0.141	2.68e-72
Itgb7	1.09e-76	0.481204	0.32	0.149	4.56e-72
Ndufa7	1.96e-76	0.453376	0.491	0.276	8.17e-72
Coro1b	2.5e-76	0.456257	0.347	0.17	1.04e-71
Eef1g	3.32e-76	0.38667	0.781	0.529	1.38e-71
Sat1	3.48e-76	0.404353	0.336	0.161	1.45e-71
Bank1	3.71e-76	-0.958704	0.631	0.649	1.55e-71
Cope	4.13e-76	0.579993	0.299	0.14	1.72e-71
Ubl5	5.51e-76	0.402706	0.679	0.433	2.3e-71
Vasp	7.31e-76	0.408038	0.533	0.307	3.05e-71
Laptm4a	7.37e-76	0.450704	0.338	0.163	3.07e-71
Snrpc	7.49e-76	0.586747	0.3	0.141	3.13e-71
Uqcrq	9.06e-76	0.421128	0.47	0.261	3.78e-71
Itm2b	1.1e-75	0.371189	0.709	0.452	4.61e-71
Pfdn6	1.29e-75	0.477246	0.314	0.149	5.39e-71
ENSMUSG00000128977	1.32e-75	0.364646	0.655	0.398	5.51e-71
Bpgm	1.97e-75	-1.5583	0.365	0.436	8.23e-71
Eif3f	2.72e-75	0.359905	0.837	0.6	1.14e-70
Morf4l1	3.39e-75	0.409286	0.521	0.294	1.41e-70
Atp2a3	4.04e-75	0.430205	0.327	0.156	1.68e-70
Abracl	5.06e-75	0.417774	0.383	0.195	2.11e-70
Tbc1d10c	5.31e-75	0.427791	0.364	0.182	2.21e-70
Vars1	6.62e-75	0.429099	0.346	0.169	2.76e-70
Ywhaq	8.97e-75	0.421224	0.355	0.176	3.74e-70
Nfkbia	1.11e-74	0.344765	0.504	0.28	4.64e-70
Pmf1	1.62e-74	0.593448	0.32	0.157	6.74e-70
Spi1	1.68e-74	0.538468	0.313	0.149	7e-70
Trim30a	2.08e-74	0.464923	0.353	0.177	8.69e-70
Lamtor2	2.55e-74	0.387055	0.432	0.229	1.06e-69
Puf60	2.75e-74	0.470218	0.269	0.118	1.14e-69
Hcls1	4.67e-74	0.394773	0.472	0.259	1.95e-69
H2-Oa	8.37e-74	0.41921	0.567	0.337	3.49e-69
Fbl	1.57e-73	0.450535	0.399	0.208	6.53e-69
Taf10	1.84e-73	0.381487	0.558	0.326	7.66e-69
Rab11b	2.08e-73	0.542059	0.299	0.141	8.67e-69
Tapbp	2.27e-73	0.388704	0.507	0.286	9.48e-69
Cib1	3.71e-73	0.616141	0.305	0.146	1.55e-68
Nedd8	5.87e-73	0.442023	0.502	0.29	2.45e-68
Mkrn1	5.96e-73	-1.38535	0.42	0.477	2.49e-68
Atp5f1c	8.94e-73	0.382768	0.501	0.283	3.73e-68
Arpc3	1.07e-72	0.374706	0.634	0.389	4.46e-68
Eif5a	1.22e-72	0.334482	0.657	0.41	5.08e-68
Jpt1	1.32e-72	0.430788	0.448	0.248	5.52e-68
Med28	2.84e-72	0.490891	0.3	0.142	1.18e-67
Snrpd3	3.59e-72	0.353396	0.522	0.295	1.5e-67
Hvcn1	4.91e-72	0.343294	0.725	0.478	2.05e-67
Manf	8.38e-72	0.412365	0.385	0.2	3.49e-67
Hmgn1	9.59e-72	0.316323	0.507	0.285	4e-67
Cd37	1.78e-71	0.346426	0.898	0.707	7.43e-67
Krtcap2	2.01e-71	0.340903	0.513	0.292	8.4e-67
Nt5c	3.08e-71	0.554079	0.296	0.142	1.29e-66
Gm2a	3.42e-71	0.365903	0.364	0.185	1.43e-66
Psmb8	3.92e-71	0.369926	0.711	0.456	1.64e-66
Macroh2a1	6.8e-71	0.318004	0.488	0.271	2.84e-66
Higd2a	6.97e-71	0.490972	0.296	0.142	2.91e-66
Psme2	9.45e-71	0.347659	0.575	0.342	3.94e-66
Syngr2	9.49e-71	0.464415	0.304	0.146	3.96e-66
Rbx1	9.77e-71	0.343189	0.649	0.402	4.08e-66
Sarnp	1.09e-70	0.389362	0.404	0.214	4.56e-66
Grk2	1.5e-70	0.355647	0.488	0.274	6.26e-66
Srgn	2.18e-70	0.312078	0.839	0.608	9.09e-66
Capg	2.4e-70	0.356912	0.54	0.314	1e-65
Ighd	3.07e-70	0.387497	0.743	0.514	1.28e-65
Sri	3.58e-70	0.375304	0.453	0.25	1.49e-65
Ppib	4.3e-70	0.367864	0.664	0.414	1.79e-65
Rpl10a	5.14e-70	0.25082	0.982	0.914	2.14e-65
Fkbp8	6.34e-70	0.432301	0.352	0.181	2.64e-65
Tmed9	7.76e-70	0.42165	0.351	0.179	3.23e-65
Serp1	8.92e-70	0.35046	0.742	0.493	3.72e-65
Prpf8	1.11e-69	0.373606	0.326	0.16	4.62e-65
Pdia3	1.19e-69	0.391604	0.355	0.181	4.96e-65
Snu13	2.5e-69	0.442331	0.317	0.155	1.04e-64
Hsbp1	2.69e-69	0.463705	0.296	0.141	1.12e-64
Drap1	4.81e-69	0.425371	0.39	0.208	2e-64
Ndufc2	5e-69	0.392562	0.365	0.188	2.09e-64
Ndufb5	6.7e-69	0.402038	0.38	0.201	2.79e-64
Aup1	6.95e-69	0.489742	0.288	0.138	2.9e-64
Coa3	7.76e-69	0.554146	0.267	0.123	3.24e-64
Prdx2	8.78e-69	-1.08399	0.458	0.505	3.66e-64
Sell	1.41e-68	0.288227	0.566	0.33	5.89e-64
Rhoa	1.63e-68	0.313088	0.66	0.411	6.79e-64
Ppp1r11	1.67e-68	0.418813	0.323	0.16	6.97e-64
Tmem258	2.3e-68	0.361033	0.466	0.26	9.59e-64
Uqcc3	2.34e-68	0.557243	0.26	0.118	9.77e-64
Ndufv3	3.8e-68	0.442364	0.343	0.176	1.59e-63
Psmd8	9.65e-68	0.505303	0.284	0.136	4.02e-63
Mrps24	1.06e-67	0.492729	0.281	0.133	4.44e-63
Prkar1a	1.43e-67	0.389674	0.312	0.152	5.98e-63
Gm8369	1.82e-67	0.437806	0.325	0.162	7.6e-63
Psmg4	1.87e-67	0.568	0.251	0.113	7.78e-63
Pfdn2	2.39e-67	0.382345	0.332	0.165	9.98e-63
Atp6v1f	2.48e-67	0.365579	0.561	0.338	1.03e-62
Lgals9	3.34e-67	0.494134	0.299	0.148	1.39e-62
Gngt2	3.4e-67	0.44467	0.334	0.169	1.42e-62
Sin3b	4.25e-67	0.460458	0.284	0.136	1.77e-62
Rer1	6.44e-67	0.38415	0.3	0.145	2.69e-62
Slc25a5	8.36e-67	0.358135	0.506	0.292	3.48e-62
Snrpe	1.24e-66	0.350701	0.602	0.367	5.18e-62
Ly86	1.45e-66	0.360489	0.651	0.412	6.05e-62
Psmb4	1.5e-66	0.330638	0.444	0.247	6.25e-62
Calm1	1.65e-66	0.293188	0.883	0.687	6.9e-62
Imp3	4.2e-66	0.448611	0.316	0.159	1.75e-61
Gng5	4.32e-66	0.322609	0.556	0.33	1.8e-61
Tmed5	5.26e-66	0.468065	0.259	0.119	2.19e-61
Unc93b1	9.33e-66	0.306181	0.571	0.341	3.89e-61
Rbm42	1.16e-65	0.415903	0.276	0.131	4.85e-61
Atp5f1b	1.19e-65	0.328641	0.548	0.325	4.97e-61
Ifi30	1.23e-65	0.437189	0.603	0.385	5.11e-61
Rsad2	1.6e-65	-1.81853	0.19	0.299	6.67e-61
Cox6b1	1.87e-65	0.324401	0.653	0.414	7.78e-61
Cox5b	1.99e-65	0.375543	0.617	0.388	8.31e-61
Mdh2	2.7e-65	0.364575	0.428	0.236	1.13e-60
Ube2i	3.61e-65	0.359275	0.435	0.241	1.5e-60
Plekho1	4.07e-65	0.448488	0.296	0.143	1.7e-60
Cdc37	4.65e-65	0.384805	0.368	0.194	1.94e-60
Cnn3	5.25e-65	0.39867	0.281	0.134	2.19e-60
Polr1h	6.4e-65	0.458679	0.256	0.118	2.67e-60
Cdc42	7.37e-65	0.291549	0.704	0.454	3.07e-60
Ube2d2a	1.62e-64	0.447983	0.271	0.128	6.74e-60
H2-Aa	1.95e-64	0.267904	0.947	0.957	8.14e-60
Mtarc2	2.82e-64	0.323798	0.288	0.137	1.18e-59
Pycard	3.85e-64	0.603509	0.262	0.124	1.61e-59
Uqcrfs1	4.87e-64	0.406656	0.312	0.157	2.03e-59
Fis1	5.05e-64	0.390371	0.594	0.371	2.11e-59
Lamtor1	5.11e-64	0.493959	0.258	0.121	2.13e-59
ENSMUSG00000135067	5.88e-64	0.553473	0.254	0.118	2.45e-59
Ndufa11	6.76e-64	0.407042	0.37	0.199	2.82e-59
Tspo	6.8e-64	0.3729	0.495	0.292	2.84e-59
Pdia6	9e-64	0.369238	0.287	0.14	3.75e-59
Gemin7	9.33e-64	0.512065	0.25	0.116	3.89e-59
Pomp	1.68e-63	0.451012	0.409	0.229	7e-59
Atp5po	3.21e-63	0.323034	0.524	0.31	1.34e-58
Tgfb1	8.01e-63	0.373704	0.276	0.132	3.34e-58
Ndufs6	8.05e-63	0.414755	0.32	0.163	3.36e-58
Tkt	9.06e-63	0.460879	0.328	0.171	3.78e-58
Calr	9.99e-63	0.341203	0.572	0.351	4.17e-58
Hnrnpa3	1.32e-62	0.303806	0.37	0.195	5.49e-58
Ndufb3	1.33e-62	0.404765	0.331	0.171	5.56e-58
Serf2	1.38e-62	0.264208	0.937	0.796	5.76e-58
Rnf187	1.49e-62	0.392859	0.3	0.149	6.22e-58
Ypel3	1.75e-62	0.391984	0.525	0.321	7.28e-58
Rab8a	2.17e-62	0.345753	0.312	0.157	9.06e-58
Ociad1	2.51e-62	0.439307	0.272	0.131	1.05e-57
Ranbp1	4.12e-62	0.291486	0.399	0.218	1.72e-57
Spcs2	7.22e-62	0.341462	0.389	0.211	3.01e-57
Chmp2a	1.21e-61	0.408364	0.333	0.175	5.02e-57
Ifi209	1.24e-61	0.341232	0.357	0.188	5.15e-57
Klf13	1.67e-61	0.299627	0.454	0.257	6.95e-57
Lsm3	1.78e-61	0.340061	0.322	0.165	7.42e-57
Selenof	1.85e-61	0.358192	0.331	0.171	7.72e-57
Mien1	2.01e-61	0.398704	0.271	0.131	8.39e-57
H13	2.45e-61	0.413653	0.275	0.134	1.02e-56
Atp5pf	2.93e-61	0.320159	0.543	0.324	1.22e-56
Ndufa2	6.99e-61	0.320485	0.603	0.376	2.91e-56
Eif1b	7.86e-61	0.39923	0.326	0.17	3.28e-56
Uqcr11	1.38e-60	0.385426	0.399	0.222	5.76e-56
Ostf1	1.46e-60	0.365398	0.424	0.24	6.1e-56
Arpc5l	1.93e-60	0.277411	0.588	0.357	8.05e-56
Ndufc1	2.49e-60	0.449314	0.316	0.164	1.04e-55
Ube2d3	2.72e-60	0.304424	0.464	0.267	1.13e-55
Eif6	2.86e-60	0.497477	0.251	0.12	1.19e-55
Tmem59	3.11e-60	0.386141	0.298	0.151	1.3e-55
Gpi1	1.26e-59	0.271943	0.407	0.227	5.26e-55
Ctsz	1.45e-59	0.334191	0.524	0.318	6.03e-55
Bcap31	1.86e-59	0.288948	0.384	0.21	7.75e-55
Spcs1	1.94e-59	0.375831	0.309	0.159	8.08e-55
Tpm3	2.62e-59	0.265711	0.586	0.359	1.09e-54
Sp110	2.78e-59	0.316555	0.336	0.177	1.16e-54
Cox6c	4.59e-59	0.316261	0.637	0.404	1.91e-54
Atp5pd	5.39e-59	0.322255	0.718	0.482	2.25e-54
Mrps16	7.4e-59	0.344042	0.356	0.192	3.09e-54
Eif4a3	9.45e-59	0.370081	0.289	0.146	3.94e-54
Stat1	1.24e-58	0.516179	0.286	0.145	5.17e-54
Dnajc8	1.25e-58	0.331858	0.324	0.169	5.23e-54
Trappc5	1.76e-58	0.517819	0.269	0.134	7.34e-54
Tbca	1.77e-58	0.250126	0.486	0.284	7.38e-54
Lsm6	3.19e-58	0.361082	0.357	0.194	1.33e-53
Cox7a2	3.95e-58	0.335832	0.58	0.365	1.65e-53
Syvn1	6.77e-58	0.420794	0.28	0.139	2.82e-53
Gnai2	7.04e-58	0.288533	0.81	0.577	2.94e-53
Icam2	7.21e-58	0.410206	0.258	0.124	3.01e-53
Rac1	1.08e-57	0.265301	0.445	0.253	4.5e-53
Mcl1	1.45e-57	0.260291	0.587	0.365	6.03e-53
Jarid2	2.1e-57	-0.461861	0.93	0.897	8.75e-53
Supt4a	2.34e-57	0.289055	0.481	0.283	9.74e-53
Tap1	3.2e-57	0.36898	0.269	0.133	1.33e-52
Tap2	3.24e-57	0.336373	0.264	0.129	1.35e-52
Arhgap4	4.3e-57	0.330899	0.287	0.144	1.79e-52
Mettl23	4.67e-57	0.273196	0.337	0.178	1.95e-52
H2aj	9.2e-57	0.408429	0.559	0.363	3.84e-52
Mrpl30	2.33e-56	0.314961	0.353	0.193	9.73e-52
BC031181	2.64e-56	0.428476	0.266	0.133	1.1e-51
Csnk2b	2.77e-56	0.320813	0.338	0.182	1.16e-51
Lsm5	2.9e-56	0.308438	0.331	0.175	1.21e-51
Atp5mk	3.14e-56	0.300518	0.403	0.228	1.31e-51
Lrp10	3.16e-56	0.326099	0.319	0.168	1.32e-51
Slc25a3	4.15e-56	0.289417	0.551	0.336	1.73e-51
Ppp2ca	4.26e-56	0.33487	0.28	0.141	1.78e-51
Cox14	1.21e-55	0.329116	0.342	0.186	5.04e-51
Mir142hg	1.35e-55	-0.708659	0.691	0.689	5.62e-51
Ssr4	1.84e-55	0.390534	0.37	0.206	7.67e-51
Ostc	2.99e-55	0.398661	0.263	0.131	1.25e-50
Dpm3	3.06e-55	0.275092	0.394	0.221	1.28e-50
Khdrbs1	3.07e-55	0.316676	0.306	0.16	1.28e-50
Set	3.57e-55	0.270132	0.595	0.371	1.49e-50
Ndufs3	4.71e-55	0.426872	0.256	0.127	1.96e-50
S100a8	4.78e-55	1.29393	0.584	0.629	1.99e-50
Rtraf	5.01e-55	0.309054	0.353	0.192	2.09e-50
Taldo1	5.99e-55	0.283439	0.562	0.352	2.5e-50
Syf2	7.26e-55	0.276466	0.327	0.174	3.03e-50
Ndufa8	7.74e-55	0.463571	0.257	0.128	3.23e-50
Mrpl43	9.9e-55	0.375557	0.271	0.137	4.13e-50
Psmb5	1.19e-54	0.408127	0.393	0.228	4.96e-50
Psmb9	1.2e-54	0.275448	0.48	0.286	4.99e-50
Esd	1.3e-54	0.342995	0.282	0.145	5.42e-50
Eif3i	1.33e-54	0.297125	0.422	0.243	5.55e-50
Cd72	1.61e-54	0.394382	0.385	0.221	6.72e-50
Ptpn6	2.23e-54	0.304401	0.755	0.541	9.31e-50
Selenoh	2.72e-54	0.435776	0.285	0.149	1.13e-49
Tmem134	3.47e-54	0.355688	0.341	0.188	1.45e-49
Cox8a	3.9e-54	0.281079	0.816	0.587	1.63e-49
Gimap5	4.77e-54	0.368124	0.283	0.146	1.99e-49
Sec11a	5.19e-54	0.339866	0.301	0.159	2.16e-49
Mrps21	6.25e-54	0.286233	0.39	0.222	2.61e-49
Cox17	6.75e-54	0.335543	0.404	0.234	2.81e-49
Epn1	7.36e-54	0.371514	0.283	0.147	3.07e-49
Tspan13	8.76e-54	0.254811	0.353	0.193	3.65e-49
H2-Q6	1.03e-53	0.259145	0.315	0.165	4.29e-49
Magoh	1.06e-53	0.323804	0.296	0.155	4.4e-49
Ube2c	1.49e-53	-1.19902	0.257	0.352	6.21e-49
Uqcrc2	1.58e-53	0.338752	0.321	0.174	6.6e-49
Mta2	1.66e-53	0.322701	0.254	0.126	6.9e-49
Ftl1	1.98e-53	0.33776	0.843	0.629	8.27e-49
Zmat2	6.69e-53	0.299818	0.343	0.191	2.79e-48
Tmem167	8.56e-53	0.282746	0.282	0.145	3.57e-48
Tmem243	1.27e-52	0.251254	0.403	0.231	5.29e-48
Psma1	1.35e-52	0.29053	0.297	0.157	5.61e-48
Ndufv2	1.54e-52	0.387304	0.282	0.147	6.41e-48
Sash3	2.15e-52	0.319886	0.252	0.125	8.96e-48
Atp5f1e	2.71e-52	0.266238	0.892	0.71	1.13e-47
Cops6	3.86e-52	0.400697	0.274	0.143	1.61e-47
Frg1	4.47e-52	0.303625	0.299	0.159	1.86e-47
Dusp2	7.47e-52	0.479879	0.273	0.142	3.11e-47
Lman2	7.74e-52	0.263289	0.263	0.133	3.23e-47
U2af1	7.85e-52	0.300764	0.328	0.178	3.27e-47
Raly	9.86e-52	0.342221	0.46	0.281	4.11e-47
Smdt1	1.11e-51	0.39203	0.415	0.248	4.63e-47
Acp5	1.25e-51	0.26895	0.396	0.227	5.21e-47
Apoe	1.26e-51	0.399975	0.341	0.194	5.24e-47
Cox7c	3.69e-51	0.292491	0.747	0.522	1.54e-46
Hnrnpd	4.21e-51	0.266346	0.327	0.179	1.76e-46
Ube2l6	4.23e-51	-1.50999	0.282	0.353	1.76e-46
Capza2	4.58e-51	0.278113	0.289	0.152	1.91e-46
Mdh1	6.41e-51	0.259137	0.339	0.187	2.67e-46
BC005537	7.39e-51	0.260001	0.335	0.185	3.08e-46
Psmb2	9.05e-51	0.262416	0.392	0.225	3.77e-46
Ndufb6	9.29e-51	0.465046	0.251	0.129	3.87e-46
Bax	1.14e-50	0.293664	0.294	0.156	4.75e-46
Polr2f	1.32e-50	0.407321	0.28	0.148	5.5e-46
Sqstm1	2.37e-50	0.331574	0.304	0.166	9.89e-46
Hnrnpul2	3.18e-50	0.375478	0.29	0.156	1.33e-45
Arpc2	3.44e-50	0.258223	0.779	0.551	1.43e-45
Dnajc7	1.04e-49	0.570126	0.475	0.295	4.35e-45
Atp5mc3	1.12e-49	0.251175	0.404	0.235	4.69e-45
Srsf3	1.13e-49	0.254128	0.476	0.286	4.69e-45
Txn1	2.44e-49	0.28031	0.4	0.234	1.02e-44
Pole4	4.19e-49	0.266316	0.293	0.156	1.75e-44
1810037I17Rik	5.36e-49	0.255543	0.328	0.182	2.23e-44
Ccni	5.82e-49	0.289585	0.325	0.182	2.43e-44
Fkbp3	1.91e-48	0.252536	0.347	0.195	7.97e-44
Uqcc2	1.95e-48	0.39079	0.257	0.134	8.14e-44
Spib	2.39e-48	0.282949	0.562	0.366	9.97e-44
Cox4i1	2.77e-48	0.261969	0.831	0.618	1.15e-43
Lbhd1	3.63e-48	0.341635	0.269	0.143	1.52e-43
Mpc1	5.62e-48	0.327545	0.255	0.132	2.34e-43
H2-DMb1	9.65e-48	0.284669	0.276	0.145	4.02e-43
Ywhah	7.27e-47	0.277865	0.283	0.153	3.03e-42
ENSMUSG00000121655	1.4e-46	0.433951	0.261	0.142	5.84e-42
Tcf3	1.62e-46	0.289463	0.283	0.153	6.75e-42
Sem1	2.11e-46	0.259002	0.687	0.462	8.82e-42
Tmem179b	2.49e-46	0.264449	0.274	0.146	1.04e-41
Abi3	5.48e-46	0.35825	0.263	0.14	2.28e-41
Polr2g	7.51e-46	0.319909	0.262	0.139	3.13e-41
Ppp1r14b	7.91e-46	0.290958	0.262	0.139	3.3e-41
Ndufa5	1.83e-45	0.27684	0.3	0.167	7.61e-41
Ndufb2	1.88e-45	0.364863	0.276	0.151	7.86e-41
Isg20	2.21e-45	-1.40334	0.222	0.305	9.21e-41
Tmed2	2.35e-45	0.290366	0.254	0.134	9.8e-41
Dctn3	2.7e-45	0.307	0.258	0.137	1.13e-40
Dennd4a	3.97e-45	-1.41454	0.26	0.34	1.65e-40
Ddx54	3.98e-45	0.30858	0.303	0.17	1.66e-40
Bri3	4.91e-45	0.256442	0.314	0.178	2.05e-40
Phf5a	5.24e-45	0.323782	0.256	0.138	2.19e-40
Hsd17b8	6.76e-44	0.253244	0.255	0.136	2.82e-39
Pdcd5	1.05e-43	0.27305	0.298	0.167	4.38e-39
Ly6a	4.8e-43	0.366995	0.588	0.416	2e-38
Ndufa12	1.14e-42	0.25352	0.309	0.176	4.75e-38
Foxp1	3.9e-42	-0.569395	0.829	0.785	1.63e-37
Apex2	1.38e-41	-1.05255	0.376	0.42	5.75e-37
Etfb	8.01e-41	0.257328	0.286	0.162	3.34e-36
Selenos	8.84e-41	0.261474	0.27	0.151	3.68e-36
Ndufs5	4.35e-39	0.267172	0.287	0.165	1.81e-34
Ngp	2.58e-38	1.32143	0.32	0.43	1.08e-33
Camp	1.6e-33	1.08529	0.28	0.391	6.69e-29
Arhgap15	8.79e-33	-1.0381	0.452	0.467	3.67e-28
Smarca4	2.63e-32	0.33731	0.28	0.171	1.1e-27
Glrx5	3.56e-31	-1.13053	0.319	0.362	1.49e-26
Tmtc2	4.82e-31	0.271464	0.333	0.213	2.01e-26
Marchf2	2.02e-30	-1.26802	0.198	0.265	8.42e-26
Gm57050	8.71e-28	-1.0275	0.315	0.358	3.63e-23
Foxn3	7.02e-27	-0.764565	0.6	0.567	2.93e-22
Camk1d	6.42e-26	0.255259	0.894	0.756	2.68e-21
D130009I18Rik	3.88e-25	0.323351	0.585	0.439	1.62e-20
Metap2	5.85e-25	-1.12631	0.274	0.32	2.44e-20
Fchsd2	1.33e-24	-1.11893	0.346	0.375	5.55e-20
Bach2	7.71e-23	-0.755936	0.616	0.569	3.21e-18
Hsp90ab1	9.89e-21	-0.321552	0.953	0.91	4.12e-16
Baz2b	1.85e-17	-1.10378	0.254	0.289	7.72e-13
Satb1	3.94e-17	-0.286725	0.309	0.204	1.64e-12
Ebf1	1.42e-16	-0.267239	0.833	0.774	5.93e-12
Anp32b	1.03e-14	-0.694666	0.522	0.487	4.3e-10
Slc25a39	1.22e-14	-1.00123	0.254	0.283	5.07e-10
Aff3	1.38e-14	-0.761537	0.494	0.467	5.76e-10
Pax5	4.47e-14	-0.597134	0.618	0.558	1.87e-09
Lbr	2.72e-13	-0.253366	0.255	0.176	1.14e-08
Tgfbr2	3.87e-13	-0.251676	0.324	0.225	1.61e-08
Top1	9.65e-13	-0.881506	0.31	0.327	4.02e-08
Runx1	1.16e-12	-0.982692	0.329	0.337	4.85e-08
Ccnd3	2.76e-12	-0.843758	0.419	0.405	1.15e-07
Apbb1ip	7.65e-12	-0.264401	0.3	0.212	3.19e-07
Abcf1	8.7e-12	-0.273862	0.251	0.176	3.63e-07
Rbm39	1.42e-11	-0.462712	0.611	0.561	5.94e-07
Eif4g1	5.85e-11	-0.274044	0.264	0.188	2.44e-06
Nfkb1	7.27e-11	-0.275358	0.312	0.223	3.03e-06
Dek	7.41e-11	-0.729212	0.373	0.374	3.09e-06
Arhgap17	1.02e-10	-0.265504	0.302	0.216	4.26e-06
Maml2	1.23e-10	-1.14312	0.237	0.256	5.13e-06
Blvrb	1.77e-10	-0.64853	0.456	0.427	7.38e-06
Creg1	1.78e-10	-1.0553	0.238	0.258	7.42e-06
Man1a	2.32e-10	-0.735394	0.507	0.462	9.66e-06
Ripor2	2.78e-10	-0.648563	0.578	0.52	1.16e-05
Tmod3	3.47e-10	-0.263076	0.342	0.247	1.45e-05
Stk24	3.64e-10	-0.34219	0.253	0.18	1.52e-05
Ppp2r5c	4.99e-10	-0.280882	0.281	0.204	2.08e-05
Ube2h	6.35e-10	-0.972561	0.239	0.261	2.65e-05
Itpr2	3.38e-09	-0.26843	0.279	0.205	0.000140803
Ralgps2	9.38e-09	-0.545182	0.579	0.522	0.000391304
Srrm1	9.83e-09	-0.31864	0.26	0.19	0.000410017
Add3	3.61e-08	-0.390469	0.383	0.28	0.00150457
Dock8	3.78e-08	-0.318378	0.335	0.247	0.00157819
Gm30211	4.36e-08	-0.377707	0.263	0.194	0.00181693
Ikzf3	4.94e-08	-0.702763	0.461	0.429	0.00205963
St6gal1	9.22e-08	-0.379563	0.366	0.27	0.00384532
Cyrib	1.07e-07	-0.27596	0.434	0.323	0.00446958
Eif5	1.42e-07	-0.68631	0.425	0.393	0.00590582
Rere	1.76e-07	-0.300064	0.311	0.232	0.00734104
Dusp11	2.14e-07	-0.355918	0.263	0.197	0.00892264
Tacc1	2.68e-07	-0.350993	0.269	0.202	0.0111603
Gm26740	2.93e-07	-0.876412	0.289	0.294	0.0122053
Rsrp1	4.31e-07	-0.862084	0.278	0.283	0.0179687
Tmem256	6.02e-07	-0.707447	0.23	0.251	0.0251217
Tmem131l	6.22e-07	-0.877786	0.284	0.289	0.0259404
Akap13	6.78e-07	-0.69409	0.442	0.407	0.0282887
Hsp90aa1	9.23e-07	-0.632929	0.502	0.452	0.0384719
